# Supplementary material for: Copolymer of VDF/TFE as a Promising Polymer Additive for CsH2PO4-Based Composite Electrolytes
Source: Membranes (Basel). 2023 May 17;13(5):520. doi: 10.3390/membranes13050520 (PMC10224548; doi:10.3390/membranes13050520)
Supplement: Supplementary file 1 [file membranes-13-00520-s001.zip]

Archive with 1 entries (1 files):
- membranes-2385871-supplementary.pdf
